# Supplementary material for: Mechanistic Investigation of the Nickel-Catalyzed Transfer Hydrocyanation of Alkynes
Source: ACS Catal. 2023 Aug 16;13(17):11548–55. doi: 10.1021/acscatal.3c02977 (PMC10476158; doi:10.1021/acscatal.3c02977)
Supplement: Supplementary file 2 — cs3c02977_si_002.txt [file cs3c02977_si_002.txt]

     22
1a
  C       0.5733139     -0.5351776      0.1981883
  C      -0.5816659     -0.5628949     -0.1754779
  C      -1.9689514     -0.5710776     -0.6275036
  H      -2.0604773     -1.2273751     -1.5115110
  H      -2.6034101     -1.0295816      0.1520246
  C      -2.5113597      0.8196719     -0.9694720
  H      -1.8719199      1.2699683     -1.7467957
  H      -2.4154586      1.4673123     -0.0821604
  C      -3.9562537      0.7799953     -1.4370493
  H      -4.6159149      0.3572287     -0.6621123
  H      -4.0668349      0.1579610     -2.3399237
  H      -4.3277862      1.7872583     -1.6780992
  C       1.9611564     -0.4783710      0.6451039
  H       2.0218309     -0.8307890      1.6903772
  H       2.5635524     -1.1911797      0.0538252
  C       2.5827840      0.9175760      0.5430570
  H       1.9745601      1.6225123      1.1339240
  H       2.5181469      1.2607133     -0.5029064
  C       4.0261437      0.9455513      1.0161196
  H       4.4558441      1.9552116      0.9339937
  H       4.6555100      0.2650584      0.4200046
  H       4.1080421      0.6327788      2.0696255
     16
2a
  C       1.9123828      1.2615626      0.0120787
  C       1.1335241      0.0003838     -0.3333481
  C       1.9133149     -1.2601847      0.0122057
  C      -0.2376251     -0.0000912      0.4028406
  C      -1.0302258      1.1965320      0.1048438
  N      -1.6332038      2.1534047     -0.1347194
  C      -1.0294134     -1.1972503      0.1048402
  N      -1.6317495     -2.1545324     -0.1347015
  H       2.8689724      1.2685776     -0.5299324
  H       2.1352697      1.3028095      1.0905024
  H       1.3637329      2.1746696     -0.2615782
  H       0.9104499      0.0002477     -1.4137007
  H       2.1362510     -1.3011469      1.0906303
  H       2.8699034     -1.2665623     -0.5298169
  H       1.3653327     -2.1737266     -0.2613378
  H      -0.0479521     -0.0000310      1.4930791
     25
3a
  C       0.8799689      0.5121693     -0.7771273
  C      -0.3023030      0.6254541     -0.1360252
  C      -1.0610879     -0.4865236      0.5422989
  H      -0.3627322     -1.2947682      0.8062941
  H      -1.4751666     -0.1092198      1.4923209
  C      -2.1947711     -1.0430161     -0.3195473
  H      -1.7680744     -1.4168830     -1.2657706
  H      -2.8751293     -0.2198040     -0.5977621
  C      -2.9745793     -2.1468443      0.3752983
  H      -2.3212585     -2.9951986      0.6355326
  H      -3.7817102     -2.5318482     -0.2659245
  H      -3.4332466     -1.7839277      1.3089830
  C       1.7051910     -0.7194161     -0.9260504
  H       1.1933447     -1.5945503     -0.4972289
  H       1.8176046     -0.9195829     -2.0065773
  C       3.0993010     -0.5741505     -0.3057816
  H       3.6114813      0.2875739     -0.7684004
  H       3.6936695     -1.4620895     -0.5768211
  C       3.0731924     -0.4097510      1.2052879
  H       2.5034363      0.4848286      1.5032279
  H       4.0896839     -0.3093515      1.6147253
  H       2.6008239     -1.2785621      1.6919483
  C      -0.9393505      1.9112471     -0.1291770
  N      -1.4755471      2.9408331     -0.1040797
  H       1.2967863      1.4194134     -1.2308176
     13
4a
  C       2.2415923     -0.6310391      0.0000814
  C       0.8789551     -0.0197913      0.0000156
  C      -0.2232747     -0.8018643     -0.0005329
  C      -1.5482833     -0.2820338     -0.0005719
  N      -2.6358103      0.1263698     -0.0003254
  H      -0.1348252     -1.8923193     -0.0009757
  C       0.8159499      1.4719835      0.0005815
  H      -0.2135909      1.8530873      0.0006182
  H       1.3413519      1.8709027      0.8838181
  H       1.3415231      1.8715653     -0.8822559
  H       2.2068829     -1.7285388     -0.0004492
  H       2.8096837     -0.2943179      0.8831881
  H       2.8101525     -0.2934712     -0.8823990
     95
5
  Ni     11.1274524      9.5819195     20.5202699
  P      11.8893548      7.6799240     19.8207564
  P      11.4948568     11.4470204     19.4961112
  C      12.7504300      7.2817085     18.2066126
  H      13.7772902      7.6492709     18.3295570
  H      12.7880738      6.1871514     18.1041020
  C      12.0934000      7.8846145     17.0046041
  C      10.9740476      7.2600587     16.4343281
  H      10.6094449      6.3274790     16.8718166
  C      10.3249140      7.8037649     15.3301793
  H       9.4530432      7.2977839     14.9083418
  C      10.7992825      8.9851491     14.7605241
  H      10.3060497      9.4152498     13.8855152
  C      11.9168876      9.6088881     15.3070477
  H      12.3040676     10.5267523     14.8568200
  C      12.5679967      9.0817680     16.4311152
  C      13.7543441      9.7859400     16.9919917
  C      15.0274886      9.2156963     16.8476940
  H      15.1223748      8.2703186     16.3067306
  C      16.1579897      9.8304247     17.3768313
  H      17.1403149      9.3681914     17.2535257
  C      16.0263944     11.0396688     18.0591885
  H      16.9045962     11.5332817     18.4825299
  C      14.7715737     11.6250903     18.1913143
  H      14.6717127     12.5777110     18.7168773
  C      13.6229024     11.0185637     17.6618800
  C      12.2887155     11.6783528     17.8215770
  H      11.5576443     11.2655259     17.1159540
  H      12.3561067     12.7580441     17.6218252
  C      10.5057963      6.4652466     19.7300858
  C       9.2441484      6.9672224     19.3852977
  H       9.1215547      8.0458086     19.2484431
  C       8.1538538      6.1113324     19.2418885
  H       7.1766862      6.5183646     18.9700157
  C       8.3088976      4.7416112     19.4574184
  H       7.4534448      4.0690790     19.3555648
  C       9.5588946      4.2346559     19.8138690
  H       9.6844387      3.1640612     19.9947428
  C      10.6524672      5.0906221     19.9446161
  H      11.6227914      4.6786459     20.2304159
  C      13.1058331      6.9412104     20.9952773
  C      13.2824047      7.5735034     22.2334188
  H      12.6807086      8.4589855     22.4589102
  C      14.2056075      7.0896302     23.1586255
  H      14.3253437      7.5977954     24.1188533
  C      14.9765869      5.9680562     22.8554499
  H      15.7037137      5.5885781     23.5777408
  C      14.8229820      5.3386692     21.6202921
  H      15.4303706      4.4650662     21.3706842
  C      13.8986067      5.8233344     20.6955335
  H      13.8083753      5.3189758     19.7313766
  C      12.4129521     12.6760954     20.5112223
  C      12.8762144     12.2753971     21.7694406
  H      12.6436954     11.2633748     22.1141671
  C      13.6122926     13.1496562     22.5689224
  H      13.9693103     12.8199094     23.5476445
  C      13.8919041     14.4385096     22.1185195
  H      14.4688402     15.1255713     22.7426283
  C      13.4342930     14.8501936     20.8652522
  H      13.6498285     15.8599646     20.5071148
  C      12.7029866     13.9741176     20.0661792
  H      12.3565141     14.3138389     19.0865061
  C       9.8846632     12.2543861     19.1157362
  C       9.4637984     13.4849122     19.6285092
  H      10.1230203     14.0627658     20.2794784
  C       8.1916612     13.9768370     19.3291838
  H       7.8733949     14.9364100     19.7443024
  C       7.3295444     13.2486146     18.5123915
  H       6.3336637     13.6348823     18.2818919
  C       7.7430647     12.0193463     17.9936423
  H       7.0720902     11.4390337     17.3553542
  C       9.0078072     11.5241413     18.2976147
  H       9.3166590     10.5486660     17.9068795
  C       9.4040431      7.9814583     24.2372541
  H       8.5594828      8.6921776     24.2571152
  H       9.0255117      7.0419757     24.6758270
  C       9.7997461      7.7207753     22.7838102
  H      10.6172335      6.9793587     22.7499226
  H       8.9633550      7.2407269     22.2459285
  C      10.1845017      8.9462557     22.0423626
  C      10.0835329     10.2286965     21.9705325
  C      10.5466429      8.5179346     25.0849154
  H      10.9298589      9.4660966     24.6759969
  H      11.3883110      7.8060959     25.1108666
  H      10.2308433      8.7012476     26.1236688
  C       7.9729755     11.5529349     22.1940562
  H       7.4535731     10.6476618     22.5521380
  H       7.8723654     11.5498094     21.0964024
  C       9.4568476     11.4416225     22.5495535
  H       9.5623810     11.4166115     23.6505750
  H       9.9749050     12.3551216     22.2129858
  C       7.3182200     12.7958878     22.7720771
  H       7.8096094     13.7096703     22.4012696
  H       7.3810713     12.8088609     23.8725886
  H       6.2540151     12.8573897     22.4965688
     89
6
  C      -0.8860170     -1.5371902      2.6308330
  C      -2.0907523     -1.8409328      3.2835836
  C      -2.7886578     -3.0150006      3.0205040
  C      -2.2749882     -3.9226730      2.0957621
  C      -1.0708266     -3.6449947      1.4572678
  C      -0.3571414     -2.4629102      1.7062087
  C       0.9461356     -2.2453458      0.9947061
  P       0.8925894     -1.1694297     -0.5192459
  C       2.5764564     -1.4663119     -1.2083485
  C       3.6424260     -1.9856681     -0.4658187
  C       4.9136887     -2.0977219     -1.0349556
  C       5.1366794     -1.6895375     -2.3474886
  C       4.0771701     -1.1716744     -3.0965456
  C       2.8099180     -1.0630272     -2.5325464
  H       1.9894564     -0.6480329     -3.1247005
  H       4.2410381     -0.8466854     -4.1268348
  H       6.1331620     -1.7718162     -2.7876375
  H       5.7352527     -2.5056491     -0.4408829
  H       3.5020194     -2.3004876      0.5695407
  C      -0.0954469     -2.1050518     -1.7486632
  C      -0.8806140     -1.3748338     -2.6464174
  C      -1.6007460     -2.0243449     -3.6479094
  C      -1.5496867     -3.4128947     -3.7519875
  C      -0.7603968     -4.1492943     -2.8659864
  C      -0.0280146     -3.4979587     -1.8763315
  H       0.6133122     -4.0825744     -1.2121800
  H      -0.7075940     -5.2373739     -2.9534916
  H      -2.1210776     -3.9256410     -4.5297912
  H      -2.2119405     -1.4415969     -4.3402920
  H      -0.9238022     -0.2871410     -2.5513067
  Ni      0.4461101      0.9182111     -0.2642810
  P      -1.7202410      1.2415306      0.0398649
  C      -2.9852427      0.1423707     -0.7186117
  C      -3.6988625      0.5345616     -1.8588179
  C      -4.5677869     -0.3551453     -2.4896194
  C      -4.7366173     -1.6471451     -1.9926157
  C      -4.0272967     -2.0459974     -0.8603418
  C      -3.1552245     -1.1604179     -0.2329264
  H      -2.5930335     -1.5010036      0.6373663
  H      -4.1412829     -3.0572862     -0.4623020
  H      -5.4172179     -2.3428006     -2.4895083
  H      -5.1178709     -0.0327339     -3.3774241
  H      -3.5765305      1.5435311     -2.2593960
  C      -2.4025685      2.8950519     -0.3744438
  C      -1.6286203      3.7954356     -1.1121480
  C      -2.1467602      5.0439781     -1.4628441
  C      -3.4365770      5.4010226     -1.0769613
  C      -4.2151250      4.5066869     -0.3376916
  C      -3.7023642      3.2602055      0.0088185
  H      -4.3261876      2.5588846      0.5706797
  H      -5.2285201      4.7815954     -0.0345865
  H      -3.8398031      6.3794981     -1.3501065
  H      -1.5323600      5.7423226     -2.0364353
  H      -0.6072351      3.5216437     -1.3827515
  C      -2.0822464      1.0908054      1.8742115
  C      -0.8144208      0.9886086      2.6725689
  C      -0.2124207     -0.2531951      2.9690270
  C       1.0066583     -0.2740101      3.6609048
  C       1.6335013      0.9042669      4.0555500
  C       1.0344883      2.1303088      3.7707501
  C      -0.1743319      2.1642381      3.0841031
  H      -0.6347591      3.1262856      2.8443717
  H       1.5111467      3.0626700      4.0809861
  H       2.5810164      0.8641823      4.5980866
  H       1.4545823     -1.2385891      3.9147733
  H      -2.7305903      0.2184805      2.0146173
  H      -2.6534827      1.9807620      2.1715884
  C       2.0730258      1.8070560     -0.2927845
  N       1.2287996      2.6847930     -0.1776871
  C       3.5641095      1.6704775     -0.3485147
  C       4.1715451      2.8012983     -1.0502849
  N       4.6684507      3.6896170     -1.6024164
  H       3.8075661      0.7688725     -0.9313628
  C       4.1553383      1.4952189      1.0752856
  C       5.6085766      1.0477713      1.0036327
  H       6.0041023      0.8656856      2.0143342
  H       6.2358449      1.8230412      0.5346197
  H       5.7166801      0.1223031      0.4191465
  C       3.9898530      2.7557693      1.9101254
  H       2.9457022      3.0985454      1.9152773
  H       4.6162796      3.5705801      1.5128687
  H       4.2961893      2.5705224      2.9504700
  H       3.5533402      0.6877569      1.5283465
  H       1.6671846     -1.7368969      1.6496576
  H       1.3835530     -3.2147173      0.7143563
  H      -0.6651711     -4.3658058      0.7447891
  H      -2.8056025     -4.8525722      1.8782293
  H      -3.7263373     -3.2226292      3.5410748
  H      -2.4798517     -1.1303859      4.0173683
     89
7
  C      -1.1177614      2.7238562      0.4306670
  C      -1.3939611      1.9064973      1.6457716
  C      -2.7238797      1.7477178      2.0634829
  C      -3.0531744      0.9961822      3.1878283
  C      -2.0393256      0.3932241      3.9280664
  C      -0.7142818      0.5666300      3.5419351
  C      -0.3646821      1.3195751      2.4143966
  C       1.0914968      1.4710373      2.0763048
  P       1.6828446      0.4995408      0.5885765
  Ni      0.2391222     -0.7226469     -0.4999990
  C       3.1341062     -0.4122592      1.2421267
  C       3.1167412     -0.9907320      2.5176462
  C       4.1787004     -1.7831920      2.9504876
  C       5.2662564     -2.0194494      2.1106147
  C       5.2825310     -1.4623177      0.8312757
  C       4.2249970     -0.6655448      0.3979133
  C       2.4736492      1.8059575     -0.4262460
  C       2.0297766      2.0011675     -1.7348822
  C       2.5800889      3.0091053     -2.5265250
  C       3.5764864      3.8332959     -2.0092193
  C       4.0262575      3.6453376     -0.6989464
  C       3.4818096      2.6341492      0.0878280
  C      -1.6527964      2.3937790     -0.8354766
  C      -2.4824849      1.1623527     -1.0679712
  P      -1.4812433     -0.2501377     -1.7405614
  C      -2.7095321     -1.6095488     -1.8119653
  C      -3.4259873     -1.9455283     -0.6524500
  C      -4.2651080     -3.0570955     -0.6389161
  C      -4.3898755     -3.8586607     -1.7743950
  C      -3.6685790     -3.5417562     -2.9249524
  C      -2.8336962     -2.4246393     -2.9457705
  C      -1.2564978      0.1883001     -3.5066392
  C       0.0061288      0.0523588     -4.0932593
  C       0.2032442      0.4056772     -5.4298045
  C      -0.8586342      0.8909405     -6.1896272
  C      -2.1269667      1.0111923     -5.6159368
  C      -2.3249419      0.6596527     -4.2838600
  C      -1.3782126      3.2349695     -1.9228920
  C      -0.6019119      4.3804882     -1.7833788
  C      -0.0924081      4.7182317     -0.5318496
  C      -0.3590467      3.8972693      0.5579897
  H      -3.5154093      2.2407896      1.4931653
  H      -4.0988264      0.8885600      3.4857598
  H      -2.2770080     -0.2078291      4.8086943
  H       0.0814222      0.0999749      4.1286769
  H       1.7019703      1.1693183      2.9370916
  H       1.3478700      2.5151963      1.8601161
  H       2.2612625     -0.8427275      3.1811853
  H       4.1507646     -2.2237298      3.9502029
  H       6.0977658     -2.6418349      2.4499415
  H       6.1263886     -1.6486605      0.1623011
  H       4.2421269     -0.2424097     -0.6092422
  H       1.2357915      1.3618787     -2.1253747
  H       2.2194542      3.1506502     -3.5483254
  H       4.0076211      4.6262506     -2.6255612
  H       4.8098672      4.2889187     -0.2912268
  H       3.8478652      2.4835360      1.1075167
  H      -2.9048286      0.7822035     -0.1310297
  H      -3.3213410      1.3703811     -1.7485385
  H      -3.3117430     -1.3525574      0.2582290
  H      -4.8181259     -3.3033437      0.2707553
  H      -5.0455179     -4.7327035     -1.7601301
  H      -3.7566173     -4.1662936     -3.8175298
  H      -2.2740506     -2.1849759     -3.8529735
  H       0.8377025     -0.3479694     -3.5081441
  H       1.1949859      0.2968760     -5.8753943
  H      -0.7028641      1.1709491     -7.2344988
  H      -2.9657629      1.3804302     -6.2111365
  H      -3.3237685      0.7496167     -3.8487275
  H      -1.7853690      2.9776566     -2.9034492
  H      -0.4011599      5.0122339     -2.6517728
  H       0.5074411      5.6218020     -0.4010880
  H       0.0114416      4.1798299      1.5463598
  C       2.2054191     -3.9820585      0.7910879
  C       1.0882214     -4.3169021     -0.1808318
  C       0.1124369     -5.3396263      0.3827636
  C       0.3146314     -3.0544880     -0.6463219
  C       1.2019892     -2.1560836     -1.4638224
  N       2.0676335     -1.9961777     -2.2495961
  C      -0.3221299     -2.3514685      0.5123922
  N      -0.8846018     -2.3046471      1.5452227
  H       2.8981706     -3.2363636      0.3747057
  H       2.7834897     -4.8858501      1.0335890
  H       1.7976335     -3.5793382      1.7307543
  H       1.5301960     -4.7160553     -1.1098590
  H      -0.6772424     -5.5873614     -0.3433768
  H      -0.3697118     -4.9588601      1.2963949
  H       0.6435857     -6.2680940      0.6401362
  H      -0.5125724     -3.3668334     -1.3083014
     89
8
  C      -1.3072911      2.7665658      0.5084374
  C      -1.3510105      1.9269356      1.7390834
  C      -2.5913058      1.6791837      2.3424612
  C      -2.6903285      0.9454688      3.5203682
  C      -1.5334878      0.4568379      4.1234500
  C      -0.2968941      0.7018382      3.5371648
  C      -0.1804978      1.4276551      2.3466933
  C       1.1708394      1.6471617      1.7339105
  P       1.7525533      0.3599644      0.5102312
  Ni      0.3253969     -1.1285714     -0.3717578
  C       3.1230302     -0.5317131      1.3393850
  C       3.3225485     -0.5077861      2.7241536
  C       4.3158594     -1.2912599      3.3137264
  C       5.1309959     -2.1006972      2.5266700
  C       4.9411905     -2.1303546      1.1439181
  C       3.9402589     -1.3646961      0.5545884
  C       2.5875243      1.4495174     -0.7082000
  C       1.7558928      2.2480369     -1.5049047
  C       2.2976602      3.1290185     -2.4364260
  C       3.6813036      3.2175354     -2.5900349
  C       4.5149899      2.4296122     -1.7975465
  C       3.9741919      1.5528558     -0.8565010
  C      -1.8788234      2.3568007     -0.7154464
  C      -2.5129277      1.0059586     -0.8936952
  P      -1.3932398     -0.2243022     -1.7231819
  C      -2.5161958     -1.6365122     -2.0315689
  C      -3.5582624     -1.9739859     -1.1581563
  C      -4.2928526     -3.1440918     -1.3558295
  C      -3.9944947     -3.9922221     -2.4205202
  C      -2.9534271     -3.6658311     -3.2920550
  C      -2.2179817     -2.5001399     -3.0982952
  C      -1.1869468      0.4414905     -3.4156037
  C       0.0956414      0.6794292     -3.9161813
  C       0.2619720      1.2313296     -5.1883857
  C      -0.8499633      1.5402614     -5.9676188
  C      -2.1355975      1.2822627     -5.4825421
  C      -2.3027289      0.7316425     -4.2160044
  C      -1.8369500      3.2399347     -1.8062648
  C      -1.2360302      4.4903693     -1.7118745
  C      -0.6702195      4.8937142     -0.5032523
  C      -0.7196911      4.0390115      0.5922039
  H      -3.4931064      2.0877345      1.8783922
  H      -3.6690214      0.7670442      3.9721771
  H      -1.5932919     -0.1160280      5.0518752
  H       0.6059522      0.3104735      4.0125289
  H       1.9466029      1.7551869      2.5048149
  H       1.1854399      2.5753650      1.1515618
  H       2.7009929      0.1165526      3.3671269
  H       4.4501261     -1.2634670      4.3977703
  H       5.9101532     -2.7116670      2.9887785
  H       5.5695516     -2.7664323      0.5158015
  H       3.7765817     -1.4311331     -0.5233195
  H       0.6703720      2.1828332     -1.3982825
  H       1.6286900      3.7391983     -3.0479428
  H       4.1103503      3.9020874     -3.3258831
  H       5.6000872      2.4974135     -1.9078323
  H       4.6417823      0.9516035     -0.2370162
  H      -2.7413478      0.5554465      0.0810931
  H      -3.4482718      1.0819664     -1.4692352
  H      -3.7988671     -1.3325182     -0.3082838
  H      -5.1045620     -3.3926091     -0.6676312
  H      -4.5711861     -4.9079038     -2.5717112
  H      -2.7107165     -4.3252854     -4.1289949
  H      -1.3960941     -2.2582470     -3.7776256
  H       0.9698080      0.4193364     -3.3175971
  H       1.2700145      1.4160293     -5.5673765
  H      -0.7192019      1.9744151     -6.9620762
  H      -3.0100276      1.5107419     -6.0969647
  H      -3.3105177      0.5239608     -3.8452163
  H      -2.2844857      2.9310448     -2.7526962
  H      -1.2171275      5.1516925     -2.5814173
  H      -0.2027646      5.8766215     -0.4093264
  H      -0.3027862      4.3608207      1.5500725
  C       1.5356596     -3.8699042      1.5545153
  C       0.9170134     -4.1948692      0.2035835
  C       0.3207594     -5.6016467      0.1811071
  C      -0.1327456     -3.1849367     -0.2168876
  C       1.5094556     -1.5684386     -1.6832268
  N       2.2672649     -1.8491559     -2.5280196
  C      -0.7999511     -2.3880138      0.7054928
  N      -1.1036490     -1.3566633      1.2193042
  H       1.9533849     -2.8541950      1.5708569
  H       2.3483352     -4.5729260      1.7892809
  H       0.7829725     -3.9425510      2.3570907
  H       1.7040436     -4.1466090     -0.5678880
  H      -0.0984021     -5.8442218     -0.8074755
  H      -0.4883965     -5.6958743      0.9237528
  H       1.0899481     -6.3528766      0.4187747
  H      -0.7466703     -3.4749381     -1.0790651
     89
9
  C      -1.7419669     -0.6767098     -2.9584759
  C      -0.5194696      0.1526878     -3.1369811
  C      -0.6506998      1.3569792     -3.8429449
  C       0.4483281      2.1621291     -4.1147696
  C       1.7112186      1.7643851     -3.6845439
  C       1.8541018      0.5764404     -2.9771972
  C       0.7563170     -0.2469285     -2.6874444
  C       0.9537132     -1.4834307     -1.8409181
  P       1.3326022     -1.0160947     -0.0809244
  Ni      0.4964312      1.0470613      0.0215033
  C       3.1375270     -1.2806122      0.1421217
  C       4.0379363     -1.4774532     -0.9094556
  C       5.4014662     -1.6302363     -0.6528853
  C       5.8794853     -1.5896360      0.6543427
  C       4.9861189     -1.4036870      1.7107319
  C       3.6266437     -1.2515634      1.4570643
  C       0.7204437     -2.3802935      0.9649971
  C       0.2062453     -2.0764219      2.2290526
  C      -0.2218026     -3.0950145      3.0774299
  C      -0.1455330     -4.4228172      2.6606920
  C       0.3710834     -4.7323679      1.4012548
  C       0.8109309     -3.7161920      0.5569017
  C      -2.8223979     -0.2560201     -2.1546733
  C      -2.7409036      0.9422252     -1.2533184
  P      -1.7258617      0.6010838      0.2670721
  C      -2.2472807      1.8272331      1.5187884
  C      -1.5958050      1.7857965      2.7595681
  C      -1.9182240      2.6994424      3.7587159
  C      -2.8853024      3.6772418      3.5227379
  C      -3.5240350      3.7337980      2.2854122
  C      -3.2089211      2.8133700      1.2861567
  C      -2.4939507     -0.9452216      0.9043845
  C      -3.3178485     -0.9475402      2.0372497
  C      -3.8982817     -2.1328290      2.4892702
  C      -3.6727938     -3.3291635      1.8119501
  C      -2.8640314     -3.3355427      0.6763583
  C      -2.2781859     -2.1556137      0.2308853
  C      -3.9831347     -1.0400191     -2.1226771
  C      -4.0840825     -2.2252268     -2.8443672
  C      -3.0044001     -2.6570242     -3.6120656
  C      -1.8503182     -1.8796357     -3.6704334
  H      -1.6435358      1.6556149     -4.1887873
  H       0.3179577      3.1025174     -4.6542872
  H       2.5827749      2.3950482     -3.8658521
  H       2.8461465      0.2979206     -2.6158043
  H       1.7454036     -2.1354477     -2.2378640
  H       0.0372568     -2.0866854     -1.8075245
  H       3.6931953     -1.5176478     -1.9438003
  H       6.0914018     -1.7819457     -1.4862996
  H       6.9476441     -1.7052399      0.8522637
  H       5.3502852     -1.3747453      2.7403324
  H       2.9370347     -1.1099211      2.2934164
  H       0.1277615     -1.0320455      2.5414013
  H      -0.6312324     -2.8487022      4.0596261
  H      -0.4918820     -5.2227155      3.3194892
  H       0.4349010     -5.7736957      1.0763058
  H       1.2264443     -3.9682402     -0.4222970
  H      -2.2728205      1.8181389     -1.7245723
  H      -3.7507994      1.2155051     -0.9176110
  H      -0.8249047      1.0328166      2.9464072
  H      -1.4031749      2.6549367      4.7211182
  H      -3.1337764      4.4022712      4.3013884
  H      -4.2715193      4.5059268      2.0887504
  H      -3.7063111      2.8916084      0.3185269
  H      -3.5130274     -0.0188302      2.5754100
  H      -4.5356134     -2.1147404      3.3767774
  H      -4.1266930     -4.2570948      2.1684339
  H      -2.6790965     -4.2652140      0.1341162
  H      -1.6502610     -2.1836851     -0.6588717
  H      -4.8170593     -0.7180689     -1.4936007
  H      -5.0013639     -2.8164964     -2.7957288
  H      -3.0645324     -3.5893061     -4.1786832
  H      -1.0109603     -2.1942839     -4.2961764
  C       4.0040473      2.4156577      2.0663611
  C       2.5266959      2.2013472      1.7356596
  C       1.6972863      3.4008210      2.1775849
  C       2.3489670      1.8439631      0.2430496
  C      -0.1452127      2.7274880     -0.4632673
  N      -0.6084419      3.7263017     -0.8526871
  C       2.6960382      2.9309823     -0.6372363
  N       3.0314811      3.7899427     -1.3458322
  H       4.4020016      3.2789308      1.5084941
  H       4.6081436      1.5343996      1.8017726
  H       4.1424768      2.6163555      3.1409242
  H       2.1814584      1.3169655      2.3032994
  H       1.9860828      4.3021441      1.6131487
  H       1.8568018      3.6076633      3.2475470
  H       0.6233914      3.2412554      2.0119233
  H       3.0672117      1.0490935     -0.0057269
     76
10
  C      -0.5820180      0.5853798     -2.8781467
  C       0.1710513      0.2279081     -4.0077173
  C       0.0162686     -1.0055023     -4.6312536
  C      -0.9240958     -1.9069081     -4.1357794
  C      -1.6923489     -1.5579955     -3.0298418
  C      -1.5402928     -0.3240152     -2.3790331
  C      -2.4140001     -0.0233652     -1.1954065
  P      -1.6702851     -0.2831244      0.4913234
  C      -1.3206077     -2.0686221      0.6326155
  C      -0.2482516     -2.4639608      1.4390740
  C       0.0211398     -3.8155805      1.6447381
  C      -0.7753440     -4.7839577      1.0363801
  C      -1.8536597     -4.3986685      0.2381530
  C      -2.1319813     -3.0476049      0.0456630
  H      -3.0022659     -2.7595383     -0.5473766
  H      -2.4886556     -5.1555696     -0.2286523
  H      -0.5599752     -5.8444536      1.1885318
  H       0.8632020     -4.1106430      2.2741046
  H       0.3782744     -1.7012595      1.9082400
  C      -3.1746110     -0.1184538      1.5320623
  C      -3.5041314     -1.0817625      2.4937185
  C      -4.6354340     -0.9216754      3.2934015
  C      -5.4509098      0.1979664      3.1388858
  C      -5.1246293      1.1641167      2.1871802
  C      -3.9903865      1.0134370      1.3937715
  H      -3.7298651      1.8000305      0.6840834
  H      -5.7494950      2.0523834      2.0680442
  H      -6.3385844      0.3217915      3.7641006
  H      -4.8796855     -1.6806250      4.0407793
  H      -2.8761548     -1.9658998      2.6208634
  Ni     -0.0357719      1.1576170      0.9360233
  C      -1.1283469      2.4912835      1.6116225
  N      -1.7951903      3.3744308      1.9876026
  P       1.8389582      0.4288133      0.1114586
  C       3.3472775      0.8919033      1.0407662
  C       4.6127142      0.8198356      0.4418081
  C       5.7533033      1.1523518      1.1679673
  C       5.6425232      1.5437568      2.5039965
  C       4.3886031      1.6049265      3.1090896
  C       3.2438428      1.2859053      2.3781549
  H       2.2563357      1.3525270      2.8424079
  H       4.2963708      1.9104234      4.1540352
  H       6.5385242      1.8031729      3.0732620
  H       6.7348847      1.1023367      0.6904897
  H       4.7122097      0.4928470     -0.5971384
  C       2.2000955     -1.3308239     -0.2855744
  C       3.0654327     -2.0935576      0.5089790
  C       3.2485921     -3.4513392      0.2497857
  C       2.5692402     -4.0647411     -0.8016011
  C       1.7013857     -3.3127734     -1.5930002
  C       1.5142070     -1.9581077     -1.3333071
  H       0.8146892     -1.3930428     -1.9503235
  H       1.1546134     -3.7805226     -2.4153008
  H       2.7124515     -5.1293795     -1.0016111
  H       3.9284805     -4.0327054      0.8776378
  H       3.6021993     -1.6283291      1.3385119
  C       2.0015941      1.2984210     -1.5367457
  C       0.8956737      2.2982538     -1.7418034
  C       1.0821196      3.6152105     -1.3027187
  C       0.0639089      4.5584453     -1.3807984
  C      -1.1723768      4.1962370     -1.9119786
  C      -1.3683875      2.8982279     -2.3722366
  C      -0.3522444      1.9354379     -2.2939109
  H      -2.3241740      2.6222844     -2.8253760
  H      -1.9817684      4.9267354     -1.9776368
  H       0.2323990      5.5745705     -1.0176012
  H       2.0463815      3.8932266     -0.8688515
  H       2.0107457      0.5225825     -2.3113802
  H       2.9812185      1.7957925     -1.5515245
  H       0.9386008      2.2147651      1.2131358
  H      -3.3378450     -0.6178085     -1.2404660
  H      -2.7114371      1.0340943     -1.1813562
  H      -2.4406429     -2.2611193     -2.6599375
  H      -1.0687365     -2.8777669     -4.6154118
  H       0.6198357     -1.2558444     -5.5066634
  H       0.8898962      0.9498041     -4.4036764
     98
11
  C       0.8700404      1.4883690      2.5563913
  C       2.0597248      1.7699107      3.2458406
  C       2.7838326      2.9328018      3.0075110
  C       2.3061968      3.8544030      2.0773627
  C       1.1235575      3.5917615      1.3946295
  C       0.3917568      2.4121975      1.6034537
  C      -0.8779413      2.2051162      0.8276653
  P      -0.7769952      1.2136122     -0.7459849
  C      -2.3092837      1.7541324     -1.6061633
  C      -3.4589733      2.1268900     -0.9007109
  C      -4.6345810      2.4385683     -1.5807247
  C      -4.6763210      2.3813931     -2.9738013
  C      -3.5309279      2.0235992     -3.6842754
  C      -2.3544565      1.7134933     -3.0051453
  H      -1.4641659      1.4321116     -3.5725698
  H      -3.5519284      1.9813170     -4.7759003
  H      -5.6006261      2.6198948     -3.5055679
  H      -5.5251889      2.7220975     -1.0142885
  H      -3.4540839      2.1548059      0.1886878
  C       0.4537009      2.0227487     -1.8314069
  C       1.2154619      1.2170572     -2.6831481
  C       2.0945377      1.7892013     -3.6014163
  C       2.2239544      3.1746735     -3.6685617
  C       1.4517978      3.9878344     -2.8366195
  C       0.5604064      3.4153813     -1.9332336
  H      -0.0737139      4.0618018     -1.3229067
  H       1.5358239      5.0754492     -2.9013357
  H       2.9217224      3.6256881     -4.3784388
  H       2.6871996      1.1473888     -4.2564641
  H       1.1143705      0.1305209     -2.6262070
  Ni     -0.5783775     -0.9478655     -0.3172387
  P       1.6402285     -1.2728101      0.0065810
  C       3.0286201     -0.2254644     -0.6043649
  C       3.8869314     -0.6693807     -1.6191685
  C       4.8865132      0.1669031     -2.1152452
  C       5.0449949      1.4549297     -1.6068672
  C       4.1936586      1.9046734     -0.5983406
  C       3.1919106      1.0732739     -0.1063525
  H       2.5241281      1.4523088      0.6657973
  H       4.2982329      2.9134885     -0.1921043
  H       5.8288311      2.1082752     -1.9978188
  H       5.5478553     -0.1966140     -2.9057472
  H       3.7777746     -1.6744800     -2.0302926
  C       2.2192296     -2.9135657     -0.5616146
  C       1.6145574     -3.4839211     -1.6868469
  C       2.0836277     -4.6901602     -2.2033539
  C       3.1545693     -5.3420192     -1.5930459
  C       3.7633874     -4.7781012     -0.4716564
  C       3.3033522     -3.5650698      0.0369350
  H       3.8074323     -3.1241715      0.9006774
  H       4.6048689     -5.2832386      0.0086768
  H       3.5154517     -6.2934572     -1.9914373
  H       1.5995188     -5.1289952     -3.0789578
  H       0.7587809     -2.9862783     -2.1495243
  C       1.8930549     -1.2586238      1.8621959
  C       0.6385760     -1.0368355      2.6639078
  C       0.1342449      0.2518584      2.9372621
  C      -1.0347097      0.3863384      3.6994400
  C      -1.7078913     -0.7280601      4.1905231
  C      -1.2144037     -2.0022228      3.9175010
  C      -0.0551305     -2.1467084      3.1627618
  H       0.3169589     -3.1470034      2.9332585
  H      -1.7346276     -2.8886577      4.2870131
  H      -2.6156118     -0.6002532      4.7850071
  H      -1.4028656      1.3904246      3.9265516
  H       2.6493419     -0.4908304      2.0701055
  H       2.3310597     -2.2291609      2.1304222
  H      -1.6222986      1.6533027      1.4210608
  H      -1.3178264      3.1789106      0.5684038
  H       0.7485651      4.3268795      0.6813961
  H       2.8492727      4.7833076      1.8882201
  H       3.7081191      3.1251114      3.5570258
  H       2.4090403      1.0547573      3.9949571
  C      -2.4983615     -0.9579703     -0.3265753
  C      -3.2049550     -0.7210349      0.7915173
  C      -4.7032189     -0.6603907      0.9061445
  H      -5.1501659     -0.3927545     -0.0678883
  H      -5.1058564     -1.6636279      1.1486818
  C      -5.1821750      0.3176660      1.9741513
  H      -4.7688496      1.3198712      1.7622166
  H      -4.7532597      0.0219673      2.9480398
  C      -6.6957461      0.4020958      2.0797591
  H      -7.1329252     -0.5810260      2.3186569
  H      -7.1415447      0.7352708      1.1280870
  H      -7.0135984      1.1079419      2.8626974
  C      -3.1327179     -1.2779405     -1.6564027
  H      -3.9584046     -0.5682182     -1.8533316
  H      -2.4062392     -1.1168099     -2.4725540
  C      -3.6724056     -2.7040277     -1.7602288
  H      -4.4399192     -2.8543583     -0.9825456
  H      -2.8647265     -3.4131931     -1.5216545
  C      -4.2584050     -3.0081242     -3.1297291
  H      -3.4969806     -2.9048419     -3.9206511
  H      -5.0815332     -2.3172883     -3.3769253
  H      -4.6554090     -4.0337960     -3.1834322
  C      -0.8268618     -2.7360613      0.1238581
  N      -0.9807312     -3.8604243      0.4041569
  H      -2.6607855     -0.5813350      1.7334197
     15
12
  C       1.8941883      1.2543588     -0.0018475
  C       1.1380109     -0.0276194     -0.3249454
  C       1.9540043     -1.2665132      0.0199746
  C      -0.2161525     -0.0218299      0.4046839
  C      -1.0581121     -1.1640073      0.0762099
  N      -1.7120764     -2.0800554     -0.1961723
  H       2.8521054      1.2874004     -0.5421038
  H       2.1150712      1.3182699      1.0763620
  H       1.3159319      2.1482474     -0.2821986
  H       0.9246159     -0.0413054     -1.4082345
  H       2.1947465     -1.2892393      1.0957871
  H       2.9032037     -1.2743822     -0.5365247
  H       1.4119188     -2.1925383     -0.2257035
  H      -0.0586905     -0.0183983      1.4971440
  H      -0.7807116      0.8933692      0.1625532
     88
13
  C      -0.9031079     -1.5342746      2.6371047
  C      -2.1110811     -1.8344664      3.2849586
  C      -2.8146519     -3.0031914      3.0124487
  C      -2.3033973     -3.9075512      2.0829956
  C      -1.0962110     -3.6325165      1.4489131
  C      -0.3768380     -2.4558711      1.7073330
  C       0.9310091     -2.2384000      1.0062274
  P       0.9038372     -1.1540229     -0.5071926
  C       2.5901256     -1.5031664     -1.1717918
  C       3.6508385     -1.9663891     -0.3857187
  C       4.9224357     -2.1351350     -0.9384805
  C       5.1528983     -1.8388106     -2.2795955
  C       4.1001175     -1.3741476     -3.0713645
  C       2.8321363     -1.2095059     -2.5224385
  H       2.0160852     -0.8411956     -3.1502982
  H       4.2686799     -1.1381520     -4.1250374
  H       6.1492735     -1.9688602     -2.7086437
  H       5.7384379     -2.4996904     -0.3094838
  H       3.5052581     -2.1925383      0.6718280
  C      -0.0790800     -2.0935625     -1.7422106
  C      -0.8546815     -1.3642091     -2.6486473
  C      -1.5679770     -2.0136732     -3.6552802
  C      -1.5203244     -3.4025422     -3.7560390
  C      -0.7409331     -4.1388473     -2.8611811
  C      -0.0151741     -3.4869215     -1.8669396
  H       0.6200369     -4.0715813     -1.1969366
  H      -0.6904799     -5.2273490     -2.9455957
  H      -2.0863486     -3.9154632     -4.5377174
  H      -2.1711226     -1.4304834     -4.3543627
  H      -0.8938555     -0.2760988     -2.5552489
  Ni      0.4515472      0.9355167     -0.3036895
  P      -1.7101121      1.2585530      0.0201562
  C      -2.9711291      0.1576701     -0.7450658
  C      -3.6593426      0.5424207     -1.9037453
  C      -4.5223710     -0.3464861     -2.5430297
  C      -4.7097451     -1.6329588     -2.0378625
  C      -4.0241041     -2.0259484     -0.8893324
  C      -3.1587318     -1.1399653     -0.2525693
  H      -2.6148029     -1.4771378      0.6306217
  H      -4.1517008     -3.0330799     -0.4848133
  H      -5.3854763     -2.3286247     -2.5413774
  H      -5.0527711     -0.0285420     -3.4444052
  H      -3.5218782      1.5465692     -2.3117096
  C      -2.4346641      2.9105832     -0.3432945
  C      -1.6477418      3.8976173     -0.9437184
  C      -2.1922923      5.1528775     -1.2268207
  C      -3.5202991      5.4303257     -0.9117875
  C      -4.3108379      4.4495221     -0.3066206
  C      -3.7716191      3.1980718     -0.0251595
  H      -4.4016309      2.4308023      0.4341895
  H      -5.3535569      4.6615307     -0.0568497
  H      -3.9437795      6.4130763     -1.1345195
  H      -1.5682928      5.9193981     -1.6932684
  H      -0.5979367      3.6822930     -1.1537121
  C      -2.0735722      1.0887559      1.8556101
  C      -0.8096377      0.9880435      2.6585489
  C      -0.2219602     -0.2546913      2.9756408
  C       0.9919991     -0.2791151      3.6761661
  C       1.6292008      0.8980601      4.0571976
  C       1.0449777      2.1261776      3.7505397
  C      -0.1598154      2.1631312      3.0570215
  H      -0.6093409      3.1262125      2.8009349
  H       1.5305962      3.0576169      4.0495118
  H       2.5737586      0.8562165      4.6047510
  H       1.4292506     -1.2448814      3.9438617
  H      -2.7173424      0.2122352      1.9896133
  H      -2.6510058      1.9735766      2.1564022
  C       2.0970280      1.8371436     -0.3734313
  N       1.2360694      2.6992884     -0.2979267
  C       3.5745726      1.6850127     -0.4066166
  H       3.8382216      0.8162922     -1.0249698
  C       4.1625302      1.5089728      1.0017546
  C       5.6284843      1.1029506      0.9171091
  H       6.0529259      0.9436008      1.9207700
  H       6.2235776      1.8901798      0.4248182
  H       5.7552832      0.1750698      0.3395907
  C       3.9855726      2.7700126      1.8367399
  H       2.9339753      3.0891631      1.8623174
  H       4.5800488      3.5976736      1.4144977
  H       4.3195216      2.6097006      2.8737585
  H       3.6004535      0.6898191      1.4880291
  H       1.6463014     -1.7364992      1.6720548
  H       1.3690361     -3.2072685      0.7252716
  H      -0.6928353     -4.3508295      0.7326897
  H      -2.8387971     -4.8329809      1.8579828
  H      -3.7550556     -3.2090997      3.5288541
  H      -2.4987731     -1.1254708      4.0210378
  H       4.0146098      2.5807973     -0.8791183
     88
14
  C      -1.1224462      2.3638603      1.8623657
  C      -0.4274684      1.3054614      2.6499217
  C      -1.1021981      0.6725823      3.7041101
  C      -0.4869167     -0.3056981      4.4805599
  C       0.8374692     -0.6554031      4.2214739
  C       1.5265235     -0.0210737      3.1918114
  C       0.9188185      0.9568332      2.3943974
  C       1.6975127      1.5601724      1.2627090
  P       1.5729165      0.5370526     -0.2963043
  Ni     -0.1224460     -0.7754737     -0.2639244
  C       3.2309934     -0.2183414     -0.5430423
  C       4.3663197      0.0338318      0.2334634
  C       5.5658991     -0.6316222     -0.0263441
  C       5.6504166     -1.5440996     -1.0761469
  C       4.5247743     -1.7971996     -1.8624226
  C       3.3229855     -1.1491493     -1.5909031
  C       1.5816522      1.8787284     -1.5631207
  C       0.4666822      2.7298353     -1.5995658
  C       0.3877809      3.7564272     -2.5358361
  C       1.4152657      3.9383973     -3.4636111
  C       2.5226977      3.0922470     -3.4396483
  C       2.6102855      2.0709581     -2.4916313
  C      -2.2750823      2.1085184      1.0857804
  C      -2.9148683      0.7544146      0.9965539
  P      -2.2098595     -0.3082427     -0.3574239
  C      -3.2945085     -1.7892230     -0.2544380
  C      -3.7796246     -2.2777817      0.9671142
  C      -4.4559825     -3.4969763      1.0271355
  C      -4.6536861     -4.2491953     -0.1296339
  C      -4.1681397     -3.7747833     -1.3495396
  C      -3.4927853     -2.5586270     -1.4118969
  C      -2.8283464      0.4955455     -1.8844987
  C      -1.9057205      0.8149585     -2.8843290
  C      -2.3250664      1.4456119     -4.0569314
  C      -3.6715328      1.7544975     -4.2372260
  C      -4.6029921      1.4233811     -3.2488275
  C      -4.1840867      0.7948158     -2.0794942
  C      -2.8420175      3.1631120      0.3543825
  C      -2.3108061      4.4482928      0.3898223
  C      -1.1952983      4.7085806      1.1839454
  C      -0.6183340      3.6730756      1.9118149
  H      -2.1293637      0.9728210      3.9273932
  H      -1.0369342     -0.7818230      5.2957453
  H       1.3380132     -1.4151327      4.8265954
  H       2.5671899     -0.2904385      2.9907300
  H       2.7494781      1.7079633      1.5419315
  H       1.3037136      2.5434585      0.9855041
  H       4.3327757      0.7528241      1.0543840
  H       6.4412343     -0.4290673      0.5960365
  H       6.5910652     -2.0618747     -1.2792623
  H       4.5776578     -2.5162866     -2.6836528
  H       2.4329509     -1.3834831     -2.1821799
  H      -0.3577625      2.5771544     -0.8969673
  H      -0.4900631      4.4074195     -2.5481994
  H       1.3505314      4.7375203     -4.2063360
  H       3.3316977      3.2277288     -4.1620836
  H       3.4877301      1.4208216     -2.4787316
  H      -2.7498122      0.1839232      1.9182959
  H      -4.0013794      0.8497490      0.8509363
  H      -3.6273939     -1.7144753      1.8904767
  H      -4.8307417     -3.8591258      1.9879825
  H      -5.1830220     -5.2038965     -0.0816276
  H      -4.3142158     -4.3584328     -2.2619480
  H      -3.1069886     -2.2024898     -2.3706906
  H      -0.8523144      0.5649483     -2.7312251
  H      -1.5930566      1.6972360     -4.8280850
  H      -4.0020377      2.2500434     -5.1536434
  H      -5.6611977      1.6553541     -3.3937307
  H      -4.9202069      0.5265835     -1.3160804
  H      -3.7247837      2.9606628     -0.2569563
  H      -2.7755456      5.2470519     -0.1931247
  H      -0.7756942      5.7156624      1.2399420
  H       0.2494838      3.8758744      2.5446362
  C       2.2809329     -3.3428652      1.1214787
  C       0.8686315     -3.9021336      1.1609032
  C       0.4314154     -4.2529493      2.5775500
  C      -0.1513790     -2.9292644      0.5499562
  C       0.0645284     -2.6514861     -0.8826722
  N       0.2616176     -2.7975772     -2.0350217
  H       2.5988068     -3.1148264      0.0942934
  H       2.9975256     -4.0600401      1.5497084
  H       2.3441379     -2.4081551      1.7007534
  H       0.8358772     -4.8199214      0.5476384
  H      -0.5798423     -4.6885555      2.5902922
  H       0.4180306     -3.3536280      3.2145549
  H       1.1213823     -4.9801302      3.0318950
  H      -0.1310433     -1.9636526      1.1526844
  H      -1.1754868     -3.3216821      0.6562954
     88
15
  C      -0.9838342      2.5771772      2.0714122
  C      -0.2667837      1.5433630      2.8662361
  C      -0.8387832      0.9816756      4.0145829
  C      -0.1876537     -0.0320636      4.7134227
  C       1.0547652     -0.4880838      4.2713354
  C       1.6412522      0.0802292      3.1443655
  C       0.9940367      1.0962221      2.4288964
  C       1.6246334      1.6887589      1.2062494
  P       1.6079617      0.5623245     -0.2817363
  Ni      0.2010475     -1.1886283     -0.5932177
  C       3.3708685      0.0548129     -0.2583740
  C       4.3834778      0.9633279     -0.5909042
  C       5.7227133      0.5986182     -0.4693288
  C       6.0623180     -0.6696113      0.0029750
  C       5.0583198     -1.5731306      0.3483766
  C       3.7177279     -1.2161176      0.2111669
  C       1.4541848      1.7171062     -1.6917643
  C       0.5430875      2.7795187     -1.6257599
  C       0.3053471      3.5754248     -2.7438169
  C       0.9668499      3.3137472     -3.9427994
  C       1.8629105      2.2468846     -4.0193629
  C       2.1055290      1.4474766     -2.9036595
  C      -2.0040894      2.1996628      1.1771453
  C      -2.5211457      0.7949741      1.1464168
  P      -1.8778217     -0.4406426     -0.1047379
  C      -3.1127362     -1.7448753      0.2956765
  C      -3.1318516     -2.2606418      1.5991581
  C      -3.9979758     -3.2974667      1.9375924
  C      -4.8530056     -3.8372894      0.9760871
  C      -4.8345419     -3.3340385     -0.3233719
  C      -3.9687475     -2.2949567     -0.6642736
  C      -2.4694525      0.2612679     -1.6931769
  C      -1.5900980      0.3192100     -2.7800806
  C      -1.9978304      0.8757086     -3.9924683
  C      -3.2910133      1.3735178     -4.1312022
  C      -4.1816311      1.3066731     -3.0569993
  C      -3.7740042      0.7551918     -1.8455824
  C      -2.5870666      3.1841653      0.3657927
  C      -2.1797514      4.5128110      0.4349274
  C      -1.1864186      4.8877664      1.3395390
  C      -0.5975195      3.9216963      2.1508251
  H      -1.8105488      1.3469824      4.3577842
  H      -0.6481149     -0.4629584      5.6056733
  H       1.5729132     -1.2839617      4.8115232
  H       2.6207419     -0.2686907      2.8058111
  H       2.6805852      1.9313658      1.3904065
  H       1.1225762      2.6187800      0.9220119
  H       4.1262908      1.9614068     -0.9556018
  H       6.5051045      1.3099377     -0.7450457
  H       7.1128711     -0.9548748      0.0985010
  H       5.3176114     -2.5693569      0.7144816
  H       2.9347758     -1.9365506      0.4575370
  H      -0.0138927      2.9829601     -0.7085809
  H      -0.4112534      4.3974415     -2.6745126
  H       0.7784808      3.9360375     -4.8210931
  H       2.3769779      2.0277427     -4.9583910
  H       2.7835082      0.5949196     -2.9809439
  H      -2.3517220      0.3067199      2.1144338
  H      -3.6091876      0.8078516      0.9884412
  H      -2.4493269     -1.8687909      2.3584886
  H      -3.9988756     -3.6908526      2.9570237
  H      -5.5292794     -4.6540801      1.2393263
  H      -5.4945888     -3.7566423     -1.0848433
  H      -3.9498198     -1.9235037     -1.6908276
  H      -0.5761625     -0.0777327     -2.6781643
  H      -1.2941152      0.9201876     -4.8264892
  H      -3.6118154      1.8111495     -5.0798627
  H      -5.2008073      1.6859462     -3.1644208
  H      -4.4862351      0.7013479     -1.0180066
  H      -3.3772545      2.8984674     -0.3313987
  H      -2.6478925      5.2590912     -0.2113873
  H      -0.8689816      5.9305693      1.4125231
  H       0.1901060      4.2028154      2.8547486
  C       0.4652685     -3.4540288      1.4756748
  C       0.3892255     -3.9638533      0.0372538
  C      -0.1388512     -5.3973768      0.0030862
  C      -0.4690130     -3.0521519     -0.8417540
  C       1.4433562     -1.7539413     -1.8438374
  N       2.1601563     -2.0402825     -2.7222258
  H       0.8476403     -2.4186366      1.5190578
  H       1.1243725     -4.0807580      2.0983575
  H      -0.5336118     -3.4504952      1.9416806
  H       1.4145612     -3.9715177     -0.3735819
  H      -0.1683823     -5.7869086     -1.0263722
  H      -1.1642341     -5.4438860      0.4081979
  H       0.4907956     -6.0747353      0.6041246
  H      -1.5177323     -3.1355073     -0.5272108
  H      -0.4188670     -3.3689558     -1.8939633
     72
BISBI
  C       0.3923511      2.7849455     -0.6343581
  C      -0.0706322      2.0878432     -1.7723569
  C       0.7159972      2.1014498     -2.9293733
  C       1.9353413      2.7752832     -2.9765857
  C       2.3848534      3.4679679     -1.8550596
  C       1.6088873      3.4728914     -0.6976118
  H       1.9511385      4.0207634      0.1844347
  H       3.3354016      4.0060384     -1.8790121
  H       2.5298470      2.7619843     -3.8934208
  H       0.3618477      1.5626186     -3.8128653
  C      -1.3689547      1.3315912     -1.7627877
  P      -1.5260159     -0.0128238     -0.4621935
  C      -3.3617272     -0.1729085     -0.4818432
  C      -4.0607300      0.2343955      0.6610470
  C      -5.4555982      0.1893911      0.6950907
  C      -6.1650131     -0.2680224     -0.4140177
  C      -5.4772396     -0.6794231     -1.5582246
  C      -4.0855668     -0.6319062     -1.5920572
  H      -3.5522245     -0.9615035     -2.4880344
  H      -6.0306448     -1.0395116     -2.4294491
  H      -7.2569919     -0.3072476     -0.3886329
  H      -5.9887154      0.5101661      1.5937284
  H      -3.5021284      0.5946508      1.5298605
  C      -1.0203208     -1.5324748     -1.3447325
  C      -1.5664637     -2.7642581     -0.9529852
  C      -1.0943349     -3.9562647     -1.4947246
  C      -0.0589281     -3.9413136     -2.4309172
  C       0.4979163     -2.7240967     -2.8201364
  C       0.0238135     -1.5280529     -2.2799716
  H       0.4820631     -0.5843138     -2.5813002
  H       1.3120867     -2.7014222     -3.5492642
  H       0.3144044     -4.8776108     -2.8532001
  H      -1.5325909     -4.9056118     -1.1765709
  H      -2.3669544     -2.7899434     -0.2087055
  P       1.5261876     -0.0169746      0.4621773
  C       1.0163436     -1.5360123      1.3433462
  C       1.5588283     -2.7689588      0.9501564
  C       1.0834998     -3.9601411      1.4908956
  C       0.0484620     -3.9431687      2.4274673
  C      -0.5047894     -2.7247670      2.8180822
  C      -0.0274552     -1.5295483      2.2789351
  H      -0.4829303     -0.5848123      2.5813311
  H      -1.3186551     -2.7004914      3.5474976
  H      -0.3273878     -4.8788212      2.8489456
  H       1.5189087     -4.9104257      1.1716347
  H       2.3589816     -2.7961890      0.2055714
  C       3.3614822     -0.1817025      0.4822048
  C       4.0620065      0.2273699     -0.6591265
  C       5.4567745      0.1790996     -0.6926477
  C       6.1645494     -0.2834958      0.4153597
  C       5.4752404     -0.6967222      1.5579766
  C       4.0836707     -0.6458722      1.5913348
  H       3.5490967     -0.9768488      2.4860648
  H       6.0273572     -1.0608397      2.4283444
  H       7.2564395     -0.3253360      0.3903475
  H       5.9910887      0.5013307     -1.5900532
  H       3.5046878      0.5916088     -1.5271063
  C       1.3723598      1.3268902      1.7636966
  C       0.0758365      2.0862360      1.7739140
  C      -0.7107313      2.1007509      2.9309645
  C      -1.9285244      2.7773378      2.9787300
  C      -2.3764623      3.4719294      1.8577549
  C      -1.6005013      3.4760029      0.7003072
  C      -0.3855495      2.7853137      0.6364821
  H      -1.9415007      4.0253773     -0.1812881
  H      -3.3257769      4.0121537      1.8821422
  H      -2.5230466      2.7646765      3.8955630
  H      -0.3578171      1.5603893      3.8140158
  H       2.2054923      2.0046222      1.5220095
  H       1.5819593      0.9061721      2.7590678
  H      -2.2005089      2.0111288     -1.5207280
  H      -1.5794245      0.9119967     -2.7584454
     20
COD
  C      -1.1698992     -1.2587562      0.4695305
  C       0.0701980     -1.6853775      0.1935989
  C       1.1098840     -1.0606013     -0.6977271
  H       1.8203404     -1.8443212     -1.0036778
  H       0.6658168     -0.6874450     -1.6301813
  C       1.9144955      0.0516339     -0.0177889
  C       1.1698947      1.2587807      0.4695278
  C      -0.0701990      1.6853979      0.1935753
  C      -1.1098737      1.0606096     -0.6977554
  H      -1.8203263      1.8443250     -1.0037262
  H      -0.6657947      0.6874398     -1.6301985
  C      -1.9144938     -0.0516161     -0.0178118
  H      -2.7157223     -0.3866654     -0.7037593
  H      -2.4510850      0.3780541      0.8470681
  H      -0.3890549      2.6014993      0.7059187
  H       1.7509564      1.8823787      1.1606793
  H       2.7157326      0.3866735     -0.7037311
  H       2.4510755     -0.3780247      0.8471037
  H       0.3890468     -2.6014729      0.7059574
  H      -1.7509698     -1.8823455      1.1606823
     93
Ni(BISBI)(COD)
  C      -0.3064623     -2.0141614      2.4166203
  C       0.8010609     -2.3247975      1.5995220
  C       0.8421039     -3.5726328      0.9650407
  C      -0.1831936     -4.4992844      1.1206745
  C      -1.2772751     -4.1918703      1.9264765
  C      -1.3297725     -2.9589187      2.5682829
  H      -2.1744931     -2.7231213      3.2209609
  H      -2.0883433     -4.9115765      2.0579792
  H      -0.1287314     -5.4632329      0.6096812
  H       1.6988985     -3.8133802      0.3306343
  C       1.9321609     -1.3639811      1.4163356
  P       1.7971644     -0.1911649     -0.0337709
  C       3.4052761      0.6780649      0.2233605
  C       3.7842663      1.1247944      1.4981472
  C       4.9428338      1.8787814      1.6755453
  C       5.7403771      2.2108996      0.5804661
  C       5.3736794      1.7726819     -0.6916991
  C       4.2209839      1.0091085     -0.8675168
  H       3.9529075      0.6671678     -1.8699057
  H       5.9919708      2.0233492     -1.5574657
  H       6.6454754      2.8073946      0.7183908
  H       5.2187252      2.2159784      2.6779172
  H       3.1622064      0.9086509      2.3696008
  C       2.2865142     -1.3044142     -1.4335163
  C       3.3729944     -2.1855240     -1.3384561
  C       3.7152251     -3.0132950     -2.4047166
  C       2.9809776     -2.9665968     -3.5919769
  C       1.9106488     -2.0822906     -3.7063312
  C       1.5700875     -1.2565791     -2.6335468
  H       0.7243800     -0.5696530     -2.7186888
  H       1.3345795     -2.0319561     -4.6335131
  H       3.2489623     -3.6173248     -4.4280966
  H       4.5623775     -3.6974299     -2.3105329
  H       3.9720392     -2.2222722     -0.4247960
  Ni      0.0915868      1.1210500     -0.3651306
  P      -1.8030540      0.0887265      0.0333292
  C      -2.2227522     -1.6304201     -0.5092316
  C      -1.3008138     -2.3768592     -1.2379327
  C      -1.6339875     -3.6357567     -1.7426894
  C      -2.8981507     -4.1671146     -1.5093485
  C      -3.8289495     -3.4340439     -0.7668498
  C      -3.4961388     -2.1753225     -0.2777839
  H      -4.2464072     -1.5999531      0.2718514
  H      -4.8250176     -3.8433414     -0.5792578
  H      -3.1636378     -5.1520802     -1.9018336
  H      -0.8925652     -4.1996879     -2.3145292
  H      -0.3077039     -1.9686506     -1.4134781
  C      -3.2483012      0.9280670     -0.7596939
  C      -3.9259331      1.9997634     -0.1659353
  C      -4.9241892      2.6878855     -0.8564234
  C      -5.2621869      2.3189263     -2.1566585
  C      -4.5952092      1.2512635     -2.7602817
  C      -3.6007043      0.5645844     -2.0692695
  H      -3.0861721     -0.2672865     -2.5563912
  H      -4.8514123      0.9499220     -3.7792091
  H      -6.0431206      2.8585209     -2.6978311
  H      -5.4378871      3.5216941     -0.3711705
  H      -3.6734826      2.3280363      0.8444638
  C      -2.3967000      0.0375759      1.8233057
  C      -1.3546788      0.2419826      2.8815124
  C      -1.3590625      1.4277010      3.6290867
  C      -0.4225816      1.6666453      4.6305148
  C       0.5348260      0.6966163      4.9221731
  C       0.5446934     -0.4923297      4.1978685
  C      -0.3760211     -0.7299428      3.1670476
  H       1.2802013     -1.2661511      4.4340037
  H       1.2655042      0.8593396      5.7181490
  H      -0.4493476      2.6049008      5.1897899
  H      -2.1226451      2.1810307      3.4166885
  H      -2.9025748     -0.9279819      1.9515140
  H      -3.1668606      0.8101382      1.9339771
  C      -0.6328837      2.8972928      0.4763850
  C       0.7205812      2.7669976      0.7697412
  C       1.7925877      3.5234530      0.0232415
  H       1.7546722      4.5958072      0.2983362
  H       2.7716511      3.1658566      0.3639002
  C       1.7059822      3.3780550     -1.5076078
  C       1.0209851      2.1073971     -1.9708696
  C      -0.3484056      2.0341749     -2.2045775
  C      -1.2749531      3.2053013     -1.9879508
  H      -1.0949290      3.9749943     -2.7638902
  H      -2.3066651      2.8661887     -2.1428988
  C      -1.1521641      3.8410651     -0.5906418
  H      -2.1364180      4.2282388     -0.2863329
  H      -0.4893701      4.7209590     -0.6344581
  H      -0.7175171      1.2558633     -2.8833766
  H       1.6608129      1.3827950     -2.4818638
  H       2.7233108      3.4115352     -1.9262719
  H       1.1770738      4.2430007     -1.9408184
  H       0.9911446      2.3977897      1.7660195
  H      -1.3357212      2.6274060      1.2682020
  H       2.0072150     -0.7030412      2.2859697
  H       2.8872932     -1.9014127      1.3346882
     41
Ni(COD)2
  C      -1.4644867     -0.3957516     -1.4567435
  C      -1.3141975     -1.5052951     -0.6370405
  C      -2.1855703     -1.8539588      0.5421812
  H      -3.0909396     -2.4005227      0.2137958
  H      -1.6258325     -2.5605696      1.1761293
  C      -2.5729896     -0.6305779      1.3806357
  C      -1.4586549      0.3939051      1.4625932
  C      -1.3111826      1.5034269      0.6423823
  C      -2.1869841      1.8524225     -0.5334646
  H      -3.0908718      2.3993370     -0.2016045
  H      -1.6293738      2.5588327     -1.1695029
  C      -2.5780524      0.6292416     -1.3705338
  H      -2.8412228      0.9567397     -2.3884683
  H      -3.4884108      0.1608436     -0.9688452
  H      -0.7067834      2.3284081      1.0340203
  Ni      0.0000568     -0.0011548     -0.0000271
  C       1.3140983     -1.5055693      0.6367623
  C       1.4645395     -0.3961705      1.4566340
  C       2.5782457      0.6286819      1.3705838
  H       2.8414553      0.9559909      2.3885690
  H       3.4885431      0.1602201      0.9688302
  C       2.1873502      1.8520420      0.5336967
  C       1.3115096      1.5033422     -0.6422071
  C       1.4588290      0.3939223     -1.4625833
  C       2.5730218     -0.6307276     -1.3807782
  H       2.8325280     -0.9579096     -2.3997552
  H       3.4847025     -0.1621591     -0.9823116
  C       2.1854381     -1.8541773     -0.5424996
  H       3.0907349     -2.4009001     -0.2141787
  H       1.6256216     -2.5606309     -1.1765535
  H       0.9341461      0.4313005     -2.4207076
  H       0.7072268      2.3284656     -1.0337255
  H       3.0913145      2.3988835      0.2019253
  H       1.6298299      2.5584321      1.1698359
  H       0.9437098     -0.4337994      2.4168533
  H       0.7114743     -2.3307818      1.0306472
  H      -0.9339634      0.4310639      2.4207212
  H      -2.8325455     -0.9578716      2.3995641
  H      -3.4846039     -0.1618291      0.9822306
  H      -0.7116823     -2.3305300     -1.0310443
  H      -0.9436619     -0.4333033     -2.4169686
     89
TS1
  C      -1.1423134      2.7550197      0.4014897
  C      -1.3811854      1.9601036      1.6397434
  C      -2.7024879      1.7590645      2.0662195
  C      -3.0006086      1.0241275      3.2102188
  C      -1.9628155      0.4839892      3.9652655
  C      -0.6460404      0.7043293      3.5738446
  C      -0.3273651      1.4384409      2.4248433
  C       1.1229743      1.6240807      2.0745566
  P       1.6908868      0.6372519      0.5877632
  Ni      0.1804508     -0.5976259     -0.3697250
  C       3.0785175     -0.3610816      1.2495938
  C       2.9361113     -1.0290000      2.4740260
  C       3.9280066     -1.8960671      2.9265684
  C       5.0689404     -2.1205691      2.1559906
  C       5.2080337     -1.4760106      0.9265691
  C       4.2200526     -0.6032761      0.4733390
  C       2.5317869      1.9139072     -0.4203898
  C       2.0681350      2.1434366     -1.7170677
  C       2.6422824      3.1385741     -2.5079198
  C       3.6828070      3.9143585     -2.0019556
  C       4.1506237      3.6933064     -0.7032063
  C       3.5804076      2.6964328      0.0840030
  C      -1.6886541      2.3897691     -0.8515298
  C      -2.5000868      1.1409579     -1.0588313
  P      -1.4711382     -0.2722355     -1.7002302
  C      -2.6847829     -1.6479498     -1.7533785
  C      -3.3506903     -1.9999143     -0.5679648
  C      -4.1653100     -3.1284391     -0.5229576
  C      -4.3152278     -3.9337022     -1.6532357
  C      -3.6448219     -3.6013764     -2.8297708
  C      -2.8350979     -2.4662606     -2.8814705
  C      -1.2522777      0.1517286     -3.4716232
  C       0.0269459      0.0967656     -4.0340011
  C       0.2270593      0.4531524     -5.3692511
  C      -0.8499914      0.8618692     -6.1525491
  C      -2.1339838      0.9043107     -5.6028725
  C      -2.3337624      0.5497919     -4.2717068
  C      -1.4411506      3.2135796     -1.9587401
  C      -0.6837520      4.3756298     -1.8536353
  C      -0.1664103      4.7489269     -0.6157389
  C      -0.4051717      3.9455085      0.4935441
  H      -3.5143329      2.2053568      1.4862635
  H      -4.0409530      0.8819641      3.5122146
  H      -2.1748806     -0.1015338      4.8628267
  H       0.1686140      0.2903941      4.1741800
  H       1.7522702      1.3415979      2.9291829
  H       1.3548499      2.6703982      1.8414908
  H       2.0331854     -0.8902168      3.0739467
  H       3.8035545     -2.4063114      3.8849451
  H       5.8457619     -2.8027688      2.5097426
  H       6.0941642     -1.6524396      0.3115964
  H       4.3334456     -0.1110466     -0.4953464
  H       1.2372224      1.5425139     -2.0928222
  H       2.2667275      3.3093373     -3.5198497
  H       4.1336071      4.6963701     -2.6182521
  H       4.9672316      4.3006159     -0.3046462
  H       3.9564864      2.5218525      1.0962057
  H      -2.9200474      0.7723173     -0.1164144
  H      -3.3374883      1.3235460     -1.7485384
  H      -3.2121750     -1.4041466      0.3378462
  H      -4.6783363     -3.3862215      0.4068246
  H      -4.9507024     -4.8218107     -1.6144900
  H      -3.7530870     -4.2281302     -3.7186519
  H      -2.3144732     -2.2165366     -3.8089932
  H       0.8703635     -0.2374764     -3.4256718
  H       1.2323553      0.4086190     -5.7951222
  H      -0.6932584      1.1443172     -7.1966325
  H      -2.9832484      1.2159910     -6.2159800
  H      -3.3437546      0.5805528     -3.8538792
  H      -1.8557533      2.9280870     -2.9284502
  H      -0.5050094      4.9920269     -2.7378020
  H       0.4183094      5.6656320     -0.5103536
  H      -0.0281887      4.2556666      1.4710133
  C       2.1945015     -4.2134995      0.6688636
  C       1.0659329     -4.4608816     -0.3193828
  C       0.0009869     -5.3952054      0.2360284
  C       0.4047606     -3.1377077     -0.7834342
  C       1.3492690     -2.3041642     -1.5542772
  N       2.2069847     -1.9015565     -2.2322607
  C      -0.1645661     -2.3446701      0.3481484
  N      -0.6162597     -2.2608027      1.4415642
  H       2.9401800     -3.5060565      0.2750636
  H       2.7110841     -5.1559774      0.9028141
  H       1.8024320     -3.7977227      1.6092061
  H       1.4844092     -4.9038270     -1.2399425
  H      -0.7919006     -5.5894846     -0.5027735
  H      -0.4668872     -4.9616288      1.1336071
  H       0.4502430     -6.3589158      0.5181836
  H      -0.4386836     -3.3699691     -1.4585359
     89
TS2
  C      -1.3534063      2.7172002      0.5540582
  C      -1.3604202      1.8211782      1.7456625
  C      -2.5876510      1.5175194      2.3522307
  C      -2.6564758      0.7393669      3.5030648
  C      -1.4829317      0.2505601      4.0712176
  C      -0.2583417      0.5509939      3.4851014
  C      -0.1692380      1.3369191      2.3299458
  C       1.1803461      1.6333784      1.7411357
  P       1.7590270      0.4061875      0.4572846
  Ni      0.2089402     -0.9567881     -0.3189619
  C       3.1987052     -0.4538054      1.1973341
  C       3.4618407     -0.4781025      2.5711055
  C       4.5077197     -1.2488731      3.0812777
  C       5.3110763     -1.9979346      2.2248134
  C       5.0571895     -1.9799961      0.8521953
  C       4.0053386     -1.2250757      0.3421841
  C       2.5285187      1.5509863     -0.7600339
  C       1.6565816      2.3143592     -1.5475964
  C       2.1500440      3.2374778     -2.4650589
  C       3.5266339      3.4058100     -2.6143501
  C       4.4017491      2.6555125     -1.8298208
  C       3.9082732      1.7370145     -0.9026977
  C      -1.9542730      2.3667373     -0.6752361
  C      -2.6051347      1.0331605     -0.9131712
  P      -1.4520662     -0.2223839     -1.6482991
  C      -2.5719939     -1.6162540     -2.0497153
  C      -3.6821146     -1.9388485     -1.2582150
  C      -4.4210854     -3.0932418     -1.5174900
  C      -4.0577749     -3.9439435     -2.5602112
  C      -2.9474948     -3.6347597     -3.3476208
  C      -2.2089697     -2.4813888     -3.0946691
  C      -1.0525882      0.4052925     -3.3182701
  C       0.2792186      0.4003285     -3.7423324
  C       0.6125567      0.8631748     -5.0164877
  C      -0.3823941      1.3282775     -5.8727464
  C      -1.7185814      1.3167184     -5.4623574
  C      -2.0527981      0.8515107     -4.1944439
  C      -1.9289346      3.2973213     -1.7257165
  C      -1.3264876      4.5428871     -1.5875777
  C      -0.7431569      4.8928521     -0.3711815
  C      -0.7697454      3.9875289      0.6836270
  H      -3.5044555      1.9229088      1.9156680
  H      -3.6257157      0.5198375      3.9567582
  H      -1.5194069     -0.3658073      4.9724275
  H       0.6599122      0.1654012      3.9357279
  H       1.9453235      1.7153001      2.5255050
  H       1.1765279      2.5912521      1.2091516
  H       2.8487643      0.0967681      3.2670421
  H       4.6927073     -1.2600368      4.1582125
  H       6.1306749     -2.5994198      2.6253099
  H       5.6738864     -2.5711645      0.1708713
  H       3.7901691     -1.2581375     -0.7280957
  H       0.5768532      2.1865385     -1.4438526
  H       1.4499406      3.8175933     -3.0708572
  H       3.9178011      4.1229080     -3.3402837
  H       5.4816466      2.7865710     -1.9347844
  H       4.6075074      1.1669736     -0.2884275
  H      -2.9331020      0.5816786      0.0325027
  H      -3.4865895      1.1382771     -1.5635001
  H      -3.9729911     -1.3002583     -0.4220381
  H      -5.2861102     -3.3294045     -0.8928428
  H      -4.6377262     -4.8485734     -2.7582584
  H      -2.6530325     -4.2962324     -4.1661548
  H      -1.3365545     -2.2510589     -3.7123301
  H       1.0561458      0.0192962     -3.0767764
  H       1.6574513      0.8586416     -5.3355175
  H      -0.1210649      1.6936263     -6.8691141
  H      -2.5027863      1.6678512     -6.1375777
  H      -3.1020678      0.8289679     -3.8870824
  H      -2.3935351      3.0305010     -2.6769903
  H      -1.3225333      5.2422104     -2.4270322
  H      -0.2774706      5.8721816     -0.2392778
  H      -0.3372558      4.2680413      1.6474041
  C       1.6454854     -3.7573189      1.4734627
  C       0.8522344     -4.2067947      0.2580552
  C      -0.0513888     -5.3940450      0.5788290
  C      -0.0012311     -3.0752422     -0.3402052
  C       1.1936430     -2.0809138     -1.3203966
  N       1.9755785     -2.4314486     -2.1296994
  C      -0.8543212     -2.4361797      0.6296976
  N      -1.5243500     -1.9010028      1.4305764
  H       2.2887335     -2.9003816      1.2363812
  H       2.2855802     -4.5743389      1.8376014
  H       0.9734456     -3.4626320      2.2957990
  H       1.5520792     -4.4993822     -0.5398462
  H      -0.6118245     -5.7283967     -0.3077529
  H      -0.7792672     -5.1368918      1.3653002
  H       0.5494439     -6.2420230      0.9413864
  H      -0.6219396     -3.4351719     -1.1736371
     89
TS3
  C      -1.2778335      2.4687530      1.7619925
  C      -0.3412789      1.7248715      2.6491548
  C      -0.7912282      1.2937584      3.9044369
  C       0.0670090      0.6568419      4.7947881
  C       1.4017128      0.4605458      4.4437640
  C       1.8595808      0.8859447      3.2020469
  C       1.0004014      1.5068928      2.2859114
  C       1.5027306      1.9096079      0.9334994
  P       1.7368253      0.4811727     -0.2364207
  Ni      0.0332313     -0.9961025     -0.5316137
  C       3.3136566     -0.2281849      0.3875683
  C       4.4552051      0.5786212      0.5240930
  C       5.6308343      0.0582557      1.0559819
  C       5.6824453     -1.2767846      1.4642974
  C       4.5541895     -2.0826885      1.3373978
  C       3.3748412     -1.5620711      0.8021591
  C       2.2616412      1.4062412     -1.7356565
  C       1.3938043      2.3831548     -2.2456118
  C       1.6882948      3.0490836     -3.4319340
  C       2.8544315      2.7434862     -4.1355806
  C       3.7223961      1.7727541     -3.6394327
  C       3.4300872      1.1082332     -2.4478324
  C      -2.3680517      1.8419361      1.1294723
  C      -2.6102221      0.3700107      1.2434184
  P      -2.1293962     -0.6950171     -0.2128103
  C      -3.1210511     -2.1839892      0.2017122
  C      -2.5062918     -3.4369545      0.2747916
  C      -3.2457406     -4.5729948      0.6031211
  C      -4.6082647     -4.4684055      0.8714318
  C      -5.2303446     -3.2197361      0.8175528
  C      -4.4920398     -2.0854817      0.4905333
  C      -2.9860422      0.0555585     -1.6575466
  C      -4.1269014     -0.4832562     -2.2627371
  C      -4.6762359      0.1164902     -3.3971362
  C      -4.0972543      1.2618181     -3.9396279
  C      -2.9551301      1.8029887     -3.3474718
  C      -2.4014743      1.1988767     -2.2229814
  C      -3.2646965      2.6288632      0.3904831
  C      -3.0766362      3.9981561      0.2393198
  C      -1.9795164      4.6136789      0.8417643
  C      -1.0993616      3.8516150      1.6037939
  H      -1.8326417      1.4745005      4.1836009
  H      -0.3041028      0.3224883      5.7663428
  H       2.0876596     -0.0315485      5.1369171
  H       2.9044227      0.7245518      2.9275539
  H       2.4696264      2.4307366      1.0005162
  H       0.7946657      2.5871217      0.4411261
  H       4.4292078      1.6260855      0.2117684
  H       6.5109315      0.6982333      1.1560777
  H       6.6043026     -1.6848807      1.8861306
  H       4.5812549     -3.1249431      1.6637524
  H       2.4860526     -2.1906712      0.7417529
  H       0.4686890      2.6266840     -1.7163739
  H       1.0005125      3.8092191     -3.8105689
  H       3.0852141      3.2626151     -5.0688875
  H       4.6374021      1.5258253     -4.1834763
  H       4.1163536      0.3434448     -2.0783999
  H      -2.0481607     -0.0795004      2.0743284
  H      -3.6784643      0.1833937      1.4192341
  H      -1.4360814     -3.5334831      0.0974311
  H      -2.7409353     -5.5403955      0.6542695
  H      -5.1874722     -5.3577949      1.1316146
  H      -6.2971409     -3.1263347      1.0349707
  H      -4.9995105     -1.1180012      0.4573080
  H      -4.5839530     -1.3915343     -1.8678926
  H      -5.5606045     -0.3247649     -3.8632789
  H      -4.5287466      1.7275187     -4.8289963
  H      -2.4853377      2.6957216     -3.7676818
  H      -1.4935847      1.6135568     -1.7816024
  H      -4.1280042      2.1483680     -0.0758099
  H      -3.7899512      4.5851329     -0.3442730
  H      -1.8208828      5.6896695      0.7365654
  H      -0.2559393      4.3319926      2.1067875
  C       0.8473489     -1.0252037     -3.6642289
  C       0.2011160     -1.8543024     -2.5827317
  C      -1.1100873     -2.4616652     -2.9995320
  C       1.0310515     -2.5090148     -1.6492453
  C       0.1480529     -1.7649299      1.1693918
  N       0.1563259     -2.2229701      2.2438155
  C       0.7159032     -3.7979768     -1.1349717
  N       0.4868680     -4.8687681     -0.7429813
  H       1.7878170     -0.5700918     -3.3368693
  H       0.1773774     -0.2305804     -4.0230259
  H       1.0636941     -1.6915806     -4.5160260
  H      -0.2244729     -0.2899240     -1.7827920
  H      -1.8224517     -1.6862464     -3.3098676
  H      -1.5707753     -3.0745923     -2.2157918
  H      -0.9253280     -3.1081691     -3.8741677
  H       2.0993030     -2.2731997     -1.6444127
     98
TS4
  C      -0.3851760     -2.2177641      1.9707071
  C      -1.4761059     -2.4846218      2.8131348
  C      -2.4552173     -3.4089194      2.4642853
  C      -2.3474622     -4.0961942      1.2556382
  C      -1.2603698     -3.8568569      0.4223133
  C      -0.2653009     -2.9247945      0.7568059
  C       0.8887479     -2.7228638     -0.1778808
  P       0.5967779     -1.5123679     -1.5736256
  C       2.1667069     -1.7836425     -2.4838014
  C       3.3711610     -1.5286353     -1.8089253
  C       4.5912312     -1.6269510     -2.4723069
  C       4.6287815     -1.9736785     -3.8242195
  C       3.4373008     -2.2194928     -4.5050343
  C       2.2139954     -2.1221645     -3.8415480
  H       1.2889548     -2.3055045     -4.3918799
  H       3.4556770     -2.4868263     -5.5645247
  H       5.5858114     -2.0482130     -4.3462139
  H       5.5189898     -1.4230886     -1.9319394
  H       3.3570528     -1.2277871     -0.7580819
  C      -0.6483881     -2.4076316     -2.5775680
  C      -1.8456470     -1.7609133     -2.8976231
  C      -2.8451871     -2.4349594     -3.6024730
  C      -2.6540143     -3.7563629     -3.9965005
  C      -1.4559134     -4.4081046     -3.6896949
  C      -0.4607713     -3.7389077     -2.9838669
  H       0.4718395     -4.2596083     -2.7491909
  H      -1.2988678     -5.4436438     -4.0019781
  H      -3.4364881     -4.2836126     -4.5481920
  H      -3.7767466     -1.9162052     -3.8406311
  H      -1.9945308     -0.7209646     -2.6026977
  Ni      0.3879056      0.7454769     -1.1486715
  P      -1.1619625      1.2470337      0.3144908
  C      -2.8340290      0.6390550     -0.1348596
  C      -3.7557314      1.4594939     -0.7955681
  C      -4.9807526      0.9427525     -1.2141889
  C      -5.2979513     -0.3959516     -0.9829731
  C      -4.3783123     -1.2207100     -0.3361831
  C      -3.1521355     -0.7077054      0.0796162
  H      -2.4340295     -1.3759051      0.5565806
  H      -4.6041008     -2.2753768     -0.1616452
  H      -6.2594386     -0.7969744     -1.3132273
  H      -5.6903574      1.5935296     -1.7308486
  H      -3.5104848      2.5028126     -1.0000367
  C      -1.4280668      3.0562488      0.4760465
  C      -0.7343290      3.9316874     -0.3640954
  C      -0.9296860      5.3091924     -0.2620227
  C      -1.8212678      5.8215568      0.6782029
  C      -2.5262142      4.9530566      1.5143199
  C      -2.3331009      3.5781316      1.4117986
  H      -2.9062113      2.9073946      2.0578195
  H      -3.2344527      5.3491884      2.2461698
  H      -1.9737004      6.9007696      0.7583936
  H      -0.3810056      5.9833694     -0.9240820
  H      -0.0418632      3.5225487     -1.1025652
  C      -1.0336513      0.6858454      2.1018240
  C       0.2994279      0.1522796      2.5261910
  C       0.6220286     -1.2169428      2.4188259
  C       1.8941674     -1.6540431      2.8123859
  C       2.8428667     -0.7651031      3.3101801
  C       2.5180031      0.5844632      3.4364958
  C       1.2584700      1.0306284      3.0466739
  H       1.0017700      2.0878411      3.1521435
  H       3.2439765      1.2904091      3.8464984
  H       3.8256668     -1.1297432      3.6180655
  H       2.1296880     -2.7194175      2.7440984
  H      -1.8231619     -0.0619357      2.2376132
  H      -1.3008565      1.5544132      2.7185615
  H       1.7621840     -2.3293394      0.3564629
  H       1.1819978     -3.6819352     -0.6297526
  H      -1.1747185     -4.4028021     -0.5192838
  H      -3.1058108     -4.8265146      0.9636658
  H      -3.2963433     -3.5945674      3.1361329
  H      -1.5470498     -1.9505513      3.7642928
  C       2.0123978      1.4192206     -2.1861379
  C       2.2322822      1.6634554     -0.9725412
  C       3.0614018      2.2190980      0.1141833
  H       3.2210804      1.4548559      0.8932539
  H       4.0526309      2.4438125     -0.3184458
  C       2.4956216      3.4823492      0.7578768
  H       1.5086902      3.2535114      1.1889143
  H       2.3090989      4.2322719     -0.0282124
  C       3.4169822      4.0571628      1.8196335
  H       4.3973419      4.3265106      1.3943256
  H       3.5987121      3.3308772      2.6276654
  H       2.9898579      4.9636940      2.2743112
  C       2.4629670      1.3968099     -3.5929529
  H       3.0197387      2.3341491     -3.7754964
  H       3.2123123      0.5877853     -3.6630293
  C       1.4314218      1.2000955     -4.6946191
  H       0.7060600      2.0258838     -4.6788417
  H       0.8436885      0.2945070     -4.4781420
  C       2.0857557      1.0887028     -6.0608204
  H       2.7840901      0.2365145     -6.1000395
  H       2.6608657      1.9964117     -6.3073234
  H       1.3355804      0.9456357     -6.8530935
  C      -0.7869145      1.3884168     -2.4805021
  N      -1.5486017      1.8344711     -3.2472098
  H       1.2305011      0.4802426      0.0088182
     98
TS5
  C       0.9376614      1.5057597      2.6036121
  C       2.1509359      1.7642213      3.2604038
  C       2.9031592      2.9011607      2.9853155
  C       2.4338825      3.8185040      2.0467703
  C       1.2258290      3.5823311      1.3998436
  C       0.4600692      2.4334924      1.6529937
  C      -0.8371253      2.2591782      0.9168027
  P      -0.7705882      1.2752386     -0.6664214
  C      -2.3827981      1.7306309     -1.4222045
  C      -3.5103476      2.0344599     -0.6510739
  C      -4.7483238      2.2472987     -1.2586928
  C      -4.8753687      2.1625518     -2.6438180
  C      -3.7521077      1.8756784     -3.4221422
  C      -2.5173493      1.6612843     -2.8168727
  H      -1.6464319      1.4308212     -3.4358578
  H      -3.8395366      1.8141670     -4.5097254
  H      -5.8459592      2.3261800     -3.1182093
  H      -5.6187877      2.4780224     -0.6393561
  H      -3.4393385      2.0936627      0.4352824
  C       0.3578507      2.1707481     -1.7961543
  C       1.1659492      1.4079548     -2.6451446
  C       1.9912899      2.0272007     -3.5830897
  C       2.0210031      3.4173091     -3.6715612
  C       1.2065401      4.1870063     -2.8375957
  C       0.3696347      3.5664494     -1.9137880
  H      -0.2936163      4.1753665     -1.2944575
  H       1.2158198      5.2769796     -2.9167868
  H       2.6748662      3.9061701     -4.3981491
  H       2.6203875      1.4189296     -4.2363995
  H       1.1437323      0.3185888     -2.5650394
  Ni     -0.4846171     -0.8886261     -0.2897565
  P       1.6236729     -1.3574995      0.0654142
  C       3.0000880     -0.3401239     -0.6214634
  C       3.7830859     -0.7924001     -1.6919486
  C       4.7562056      0.0332140     -2.2550359
  C       4.9665485      1.3179668     -1.7552663
  C       4.1911023      1.7755666     -0.6906518
  C       3.2119520      0.9565867     -0.1356644
  H       2.5989843      1.3428248      0.6783540
  H       4.3360144      2.7822955     -0.2912903
  H       5.7313050      1.9617089     -2.1966833
  H       5.3584945     -0.3367553     -3.0887677
  H       3.6365243     -1.7988202     -2.0899300
  C       2.2091486     -3.0305298     -0.4033358
  C       1.5753012     -3.6837682     -1.4655547
  C       2.0418545     -4.9189490     -1.9148064
  C       3.1380487     -5.5185618     -1.2978953
  C       3.7762988     -4.8739489     -0.2367352
  C       3.3185042     -3.6340329      0.2030480
  H       3.8474740     -3.1300968      1.0162919
  H       4.6402299     -5.3364775      0.2469755
  H       3.4979924     -6.4909078     -1.6435232
  H       1.5354579     -5.4197769     -2.7434040
  H       0.7031919     -3.2240258     -1.9335436
  C       1.9266063     -1.2460827      1.9104801
  C       0.6740282     -1.0148633      2.7096601
  C       0.1901424      0.2790671      2.9994378
  C      -0.9682115      0.4193905      3.7770537
  C      -1.6468174     -0.6911883      4.2701565
  C      -1.1816811     -1.9702529      3.9680558
  C      -0.0379692     -2.1221254      3.1905386
  H       0.3189359     -3.1250325      2.9434050
  H      -1.7110303     -2.8525783      4.3349455
  H      -2.5384544     -0.5572533      4.8868841
  H      -1.3205688      1.4254318      4.0201304
  H       2.6624336     -0.4489050      2.0714945
  H       2.3930614     -2.1895074      2.2239161
  H      -1.5630828      1.7051466      1.5301959
  H      -1.2757719      3.2422922      0.6904517
  H       0.8579289      4.3118602      0.6767055
  H       3.0035912      4.7235970      1.8233986
  H       3.8456764      3.0743574      3.5096836
  H       2.4998735      1.0497474      4.0104126
  C      -2.4381079     -1.4445500     -0.2235740
  C      -3.0852088     -1.1260804      0.9271731
  C      -4.5384366     -0.7985227      1.0635984
  H      -4.9270213     -0.3605384      0.1284197
  H      -5.1116658     -1.7367020      1.2076044
  C      -4.8402019      0.1274325      2.2377451
  H      -4.2201995      1.0372520      2.1540166
  H      -4.5156661     -0.3615045      3.1720842
  C      -6.3068807      0.5118136      2.3336016
  H      -6.9454639     -0.3793997      2.4451178
  H      -6.6388954      1.0401410      1.4248109
  H      -6.5005288      1.1712237      3.1934518
  C      -3.1275159     -1.5216978     -1.5657763
  H      -3.7716831     -0.6341700     -1.6800361
  H      -2.3737503     -1.4552935     -2.3689120
  C      -3.9614249     -2.7838613     -1.7753722
  H      -4.7374380     -2.8373511     -0.9932634
  H      -3.3166739     -3.6642756     -1.6234200
  C      -4.6102247     -2.8277647     -3.1492960
  H      -3.8510263     -2.8123099     -3.9483476
  H      -5.2699951     -1.9587114     -3.3081996
  H      -5.2157686     -3.7372761     -3.2839315
  C      -1.2205484     -2.5774632     -0.0673370
  N      -1.2196320     -3.7622034     -0.0212325
  H      -2.5119148     -1.1672940      1.8582880
     88
TS6
  C      -0.8206847     -1.9876647      2.5201749
  C      -2.1173556     -2.1943147      3.0164205
  C      -2.9325243     -3.2113495      2.5304436
  C      -2.4507063     -4.0554067      1.5310277
  C      -1.1555097     -3.8839159      1.0525143
  C      -0.3175228     -2.8682973      1.5371053
  C       1.0725876     -2.7561877      0.9848493
  P       1.1822493     -1.6645916     -0.5197507
  C       2.9381862     -1.9001782     -1.0090458
  C       3.9629237     -2.0728220     -0.0681918
  C       5.2995514     -2.0905824     -0.4688875
  C       5.6327526     -1.9321558     -1.8131868
  C       4.6194544     -1.7520607     -2.7566298
  C       3.2855311     -1.7318528     -2.3589138
  H       2.5005638     -1.5774776     -3.1038846
  H       4.8702093     -1.6225866     -3.8124946
  H       6.6795468     -1.9468424     -2.1262747
  H       6.0851330     -2.2314275      0.2780399
  H       3.7279973     -2.1902479      0.9920373
  C       0.2989526     -2.6520230     -1.7893159
  C      -0.7787514     -2.0615254     -2.4552488
  C      -1.5047395     -2.7832525     -3.4039950
  C      -1.1514617     -4.0986231     -3.6966199
  C      -0.0655958     -4.6916111     -3.0458053
  C       0.6574703     -3.9714847     -2.0986824
  H       1.5125912     -4.4378772     -1.6006076
  H       0.2184931     -5.7204134     -3.2814744
  H      -1.7188148     -4.6663319     -4.4385750
  H      -2.3497501     -2.3120384     -3.9118197
  H      -1.0461822     -1.0281939     -2.2177022
  Ni      0.5672181      0.3810901     -0.4032888
  P      -1.2478337      1.2423608      0.3320024
  C      -2.7376692      0.5734697     -0.5175865
  C      -3.4702424      1.3189447     -1.4489773
  C      -4.5198603      0.7293908     -2.1554287
  C      -4.8532462     -0.6069965     -1.9378749
  C      -4.1237967     -1.3575029     -1.0138173
  C      -3.0692961     -0.7750981     -0.3170113
  H      -2.4830723     -1.3864091      0.3738318
  H      -4.3649912     -2.4095118     -0.8418718
  H      -5.6768344     -1.0650929     -2.4912158
  H      -5.0820514      1.3235504     -2.8804429
  H      -3.2195700      2.3672885     -1.6273441
  C      -1.5365546      3.0595488      0.2176185
  C      -0.6792723      3.8056053     -0.5998626
  C      -0.8524037      5.1836896     -0.7396781
  C      -1.8853086      5.8296311     -0.0628927
  C      -2.7531093      5.0923014      0.7458209
  C      -2.5824733      3.7165288      0.8811885
  H      -3.2819847      3.1509383      1.5027690
  H      -3.5710863      5.5927732      1.2703259
  H      -2.0194634      6.9092716     -0.1671706
  H      -0.1745636      5.7524629     -1.3810622
  H       0.1223220      3.2946579     -1.1394063
  C      -1.6426501      0.8684747      2.1264085
  C      -0.4269618      0.4843818      2.9162194
  C      -0.0207652     -0.8596493      3.0759328
  C       1.1319347     -1.1370098      3.8250509
  C       1.8916012     -0.1197129      4.3958686
  C       1.4973007      1.2067909      4.2281098
  C       0.3503442      1.4966106      3.4943354
  H       0.0382359      2.5368063      3.3640633
  H       2.0753742      2.0162247      4.6801883
  H       2.7806742     -0.3642468      4.9819278
  H       1.4217904     -2.1799093      3.9785558
  H      -2.3862343      0.0645068      2.1128183
  H      -2.1219551      1.7496048      2.5742542
  C       2.0158587      1.4309533     -1.2026332
  N       1.6632036      1.5889730     -2.3189303
  C       2.7521630      1.5345797      0.0677300
  H       2.1597258      1.0134075      0.8614026
  C       3.0322133      2.9831688      0.4965957
  C       3.8044735      2.9777180      1.8089793
  H       3.9576306      4.0036308      2.1770624
  H       4.7971560      2.5166915      1.6757536
  H       3.2699807      2.4115187      2.5853605
  C       3.7667096      3.7659751     -0.5828591
  H       3.1992215      3.7894605     -1.5251409
  H       4.7505574      3.3139093     -0.7918983
  H       3.9362208      4.8047356     -0.2606262
  H       2.0517143      3.4597414      0.6705899
  H       1.7457243     -2.2991471      1.7203679
  H       1.4704158     -3.7511516      0.7338205
  H      -0.7733871     -4.5550528      0.2796298
  H      -3.0776792     -4.8558550      1.1310761
  H      -3.9394331     -3.3440509      2.9329286
  H      -2.4873108     -1.5357196      3.8064164
  H       3.6879539      0.9593520     -0.0448075
     88
TS7
  C      -0.9596392      2.5606183      2.0368758
  C      -0.2817322      1.4997634      2.8317976
  C      -0.9258913      0.9182628      3.9329852
  C      -0.3220895     -0.0988700      4.6673079
  C       0.9516946     -0.5419515      4.3111275
  C       1.6099138      0.0443070      3.2347066
  C       1.0129398      1.0660351      2.4837636
  C       1.7421343      1.6353042      1.3045892
  P       1.6416841      0.5281002     -0.2021165
  Ni      0.1225351     -1.0160393     -0.3986978
  C       3.4005101      0.0138345     -0.3139154
  C       4.3967158      0.9115549     -0.7184432
  C       5.7368286      0.5303128     -0.7013784
  C       6.0954935     -0.7472056     -0.2690266
  C       5.1091642     -1.6430785      0.1412814
  C       3.7671214     -1.2662636      0.1119875
  C       1.4341424      1.6840922     -1.6040839
  C       0.6329636      2.8270990     -1.4883911
  C       0.3540680      3.6090796     -2.6076005
  C       0.8599325      3.2518381     -3.8565539
  C       1.6412953      2.1019959     -3.9821482
  C       1.9271483      1.3182364     -2.8660285
  C      -2.0676140      2.2650707      1.2166903
  C      -2.6813577      0.8984855      1.1797050
  P      -1.9792453     -0.2913340     -0.0715008
  C      -3.1235570     -1.7012468      0.2149836
  C      -3.2353623     -2.2362276      1.5075830
  C      -3.9812564     -3.3904162      1.7358115
  C      -4.6152034     -4.0375412      0.6741201
  C      -4.4964900     -3.5225046     -0.6156771
  C      -3.7544843     -2.3639048     -0.8457556
  C      -2.5646388      0.4048079     -1.6624017
  C      -1.6579107      0.4938426     -2.7236958
  C      -2.0591159      1.0131895     -3.9549080
  C      -3.3708806      1.4459594     -4.1338951
  C      -4.2865422      1.3513276     -3.0825235
  C      -3.8866602      0.8327701     -1.8540722
  C      -2.6218686      3.2893388      0.4354927
  C      -2.1144626      4.5842936      0.4687205
  C      -1.0392542      4.8832580      1.3050227
  C      -0.4728549      3.8750885      2.0800206
  H      -1.9176367      1.2804027      4.2175351
  H      -0.8424330     -0.5388005      5.5214370
  H       1.4365993     -1.3404957      4.8776925
  H       2.6113977     -0.2974452      2.9578597
  H       2.8093853      1.7599632      1.5332627
  H       1.3516233      2.6193426      1.0266492
  H       4.1233915      1.9147008     -1.0566955
  H       6.5057602      1.2350863     -1.0276296
  H       7.1467443     -1.0456802     -0.2565408
  H       5.3830241     -2.6471204      0.4743601
  H       2.9924185     -1.9751633      0.4112941
  H       0.1971050      3.1096342     -0.5276918
  H      -0.2738214      4.4968200     -2.4982968
  H       0.6378436      3.8633244     -4.7345746
  H       2.0304729      1.8071103     -4.9599314
  H       2.5087442      0.3990367     -2.9738850
  H      -2.5634658      0.3932347      2.1458030
  H      -3.7603887      0.9725631      0.9827509
  H      -2.7239882     -1.7591914      2.3485069
  H      -4.0614413     -3.7906804      2.7494923
  H      -5.1960681     -4.9456375      0.8523322
  H      -4.9831501     -4.0264066     -1.4544634
  H      -3.6614763     -1.9749167     -1.8623996
  H      -0.6290178      0.1511965     -2.5803691
  H      -1.3361420      1.0818427     -4.7705000
  H      -3.6865954      1.8554421     -5.0968036
  H      -5.3189152      1.6811133     -3.2231461
  H      -4.6164030      0.7501113     -1.0440342
  H      -3.4728258      3.0585338     -0.2093790
  H      -2.5661083      5.3625038     -0.1510676
  H      -0.6409209      5.8993193      1.3543792
  H       0.3715864      4.1012455      2.7363414
  C       0.4548309     -3.2402199      1.5705761
  C       0.5185077     -3.9319832      0.2131530
  C      -0.1320457     -5.3109585      0.2681545
  C      -0.1473924     -3.0824887     -0.8650088
  C       1.0821912     -1.9816625     -1.5776238
  N       1.8444679     -2.1491485     -2.4678967
  H       0.8550566     -2.2107087      1.5214840
  H       1.0311322     -3.7864171      2.3337837
  H      -0.5876166     -3.1680012      1.9198896
  H       1.5799489     -4.0623761     -0.0639920
  H      -0.0468108     -5.8337432     -0.6970139
  H      -1.2045632     -5.2248638      0.5116557
  H       0.3387386     -5.9421726      1.0388515
  H      -1.1816489     -2.8561831     -0.5670678
  H      -0.2376382     -3.6188920     -1.8157993
